# Supplementary material for: Mechanistic insights into chromatin targeting by leukemic NUP98-PHF23 fusion
Source: Nat Commun. 2020 Jul 3;11:3339. doi: 10.1038/s41467-020-17098-4 (PMC7335091; doi:10.1038/s41467-020-17098-4)
Supplement: Supplementary file 4 — Source Data [file 41467_2020_17098_MOESM4_ESM.xlsx]

## Sheet: Antibodies
Antibodies	Used	Quantity
anti-GST (sc-459)	WB	1/2000	figure 1f
Mouse anti-Flag tag (M2) Sigma F1804	WB	1/1000	figure 5e
Mouse anti-Flag tag (M2) Sigma F1804	ChIP	5 ug used for ChIP	figure 6b
tri-methylated H3K4 (H3K4me3); abcam ab9050	ChIP	5 ug used for ChIP
tri-methylated H3K27 (H3K27me3); millipore 07-449	ChIP	5 ug used for ChIP

## Sheet: Figure1d
Figures 1d	Binding affinities of WT PHF23PHD for the indicated histone peptides measured by tryptophan fluorescence.
H3K4me3	Kd	AVE	SD
Run1	2.02	2	0.1
Run2	2.04
Run3	2.06
H3K4me2	Kd	AVE	SD
Run1	10.3	8	2
Run2	6.7
Run3	7.4

## Sheet: Figure1f
Figure 1f	Western blot analysis of peptide pulldowns of GST-PHF23PHD with the indicated histone H3 peptides.

## Sheet: Figure2b
Figure 2b	The 2mFo-DFc electron density map (blue) depicted is contoured to 1.0 sigma

## Sheet: Figure2d
Figure2d	Histogram shows NMR chemical shift perturbations in PHF23PHD upon binding of H3K4me3 peptide at a 1:4 ratio.
Label	Residue	CSP (ppm)	disappear	unass	Pro
	335	0.15928
	336	0.18968
	337	0.08351
	338	0.15417
	339	0.0926
	340	0.04655
	341	0.08636
	342	0.01987
	343	0.17298
	344	0.16551
	345	0.06427
	346	0.11266
	348	0.13646
	349	0.13236
	351	0.08151
	353	0.13299
	354	0.11651
E355	355	0.33432
C356	356	0.32302
S357	357	0.45424
	358	0.05462
	359	0.01015
	360	0.09714
	361	0.05836
W362	362	0.5	0.5
I363	363	0.3446
H364	364	0.3748
	365	0.11519
	366	0.05502
	367	0.26988
	368	0.22979
	370	0.14106
	371	0.07546
	374	0.20782
V375	375	0.5	0.5
	377	0.17361
F378	378	0.5	0.5
	379	0.01335
	381	0.01962
	382	0.00134
	383	0.06766
	384	0.06735
	385	0.0323
	386	0.1385
	387	0.06932
	391	0.00655
-	350			0.03
-	369			0.03
-	372			0.03
-	373			0.03
-	380			0.03
-	388			0.03
-	390			0.03
-	392			0.03
-	393			0.03
P	334				0.03
P	347				0.03
P	352				0.03
P	376				0.03
P	389				0.03

## Sheet: Figure3d,e,f
Figure 3d,e,f			(d, e) AD treatment affected the survival of NUP98-PHF23 (748T) and control (7298/2) cell lines. (f) Concentration dependent effect of DS on the survival of NUP98-PHF23 expressing 961C, NUP98-HOXD13 expressing 189E6, and 32D AML cell lines.
Fig. 3d						Fig. 3e						Fig. 3f
748T Amiodarone						7298/2 Amiodarone						Disulfiram (2 uM)
Hours	0	48	72	96		Hours	0	48	72	96		Hours	0	48	72	96
0 μM	12.5	40	124	164		0 μM	12.5	12	36	138		961C	10	0	0	0
0.24 μM	12.5	32	116	130		0.24 μM	12.5	10	48	116		189E6	10	30	112	180
0.74 μM	12.5	30	130	114		0.74 μM	12.5	6	46	136		32D	10	8	34	118
2.2 μM	12.5	36	114	90		2.2 μM	12.5	8	24	96

## Sheet: Figure4b,c
Figure 4b	DS treatment leads to reduced target gene expression. qRT-PCR quantification of target genes Hoxa5, Hoxa7, Hoxa9, Hoxa10, Hoxb5 and Meis1, normalized to 18S RNA as internal control.
		FC to avg self
		6 hr				2 hr		6 hr		24 hr
961Cvehicle	Hoxa5	1.01347		961C 2uM	Hoxa5	0.975355	0.395637	0.398873	2.43764e-05	0.181495	0.000747547
961Cvehicle	Hoxa5	1.03764		961C 2uM	Hoxa5	1.09885		0.357744		0.189727
961Cvehicle	Hoxa5	0.948886		961C 2uM	Hoxa5	0.857971		0.323312		0.14319
961Cvehicle	Hoxa7	0.980001		961C 2uM	Hoxa7	0.876606	0.000178604	0.127273	6.66769e-07	0.0330547	0.000632966
961Cvehicle	Hoxa7	1.0366		961C 2uM	Hoxa7	0.882091		0.138889		0.0451541
961Cvehicle	Hoxa7	0.983403		961C 2uM	Hoxa7	0.883315		0.14034		0.0334929
961Cvehicle	Hoxa9	0.999199		961C 2uM	Hoxa9	1.01748	0.0822447	0.49073	5.15594e-06	0.149892	0.000237131
961Cvehicle	Hoxa9	1.03229		961C 2uM	Hoxa9	1.06955		0.4938		0.156583
961Cvehicle	Hoxa9	0.968514		961C 2uM	Hoxa9	1.20164		0.49073		0.152936
961Cvehicle	Hoxa10	0.986086		961C 2uM	Hoxa10	0.844986	0.00107833	0.222673	1.02984e-05	0.0629784	0.000326808
961Cvehicle	Hoxa10	1.06274		961C 2uM	Hoxa10	0.873573		0.237665		0.0727958
961Cvehicle	Hoxa10	0.951177		961C 2uM	Hoxa10	0.840314		0.220982		0.0683934
961Cvehicle	Hoxb5	0.921709		961C 2uM	Hoxb5	0.792235	0.434621	0.404721	0.000107511	0.0297699	0.000181965
961Cvehicle	Hoxb5	1.06687		961C 2uM	Hoxb5	1.03526		0.445655		0.0441636
961Cvehicle	Hoxb5	1.01142		961C 2uM	Hoxb5	1.24401		0.445038		0.0427776
961Cvehicle	Meis1	0.977677		961C 2uM	Meis1	0.629815	0.00177376	0.132494	2.64256e-07	0.0343392	0.000687085
961Cvehicle	Meis1	1.02202		961C 2uM	Meis1	0.709562		0.150622		0.0487653
961Cvehicle	Meis1	1.0003		961C 2uM	Meis1	0.771105		0.156583		0.0471696
Figure 4c	Proportions of necrotic, late apoptosis, early apoptosis and live cells in NUP98-PHF23 expressing 961C, NUP98-HOXD13 expressing 188G3 and 189E6, and control (32D) AML cell lines treated without (-) or with (+) DS.
24hrs	961C-	961C+	188G3-	188G3+	189E6-	189E6+	32D-	32D+
Live	91.04	0.82	95.18	96	88.89	86.69	94.86	92.44
Early apoptosis	0.19	0.12	0.26	0.1	0.27	2.03	1.6	0.76
Late apoptosis	7.81	28.18	3.27	2.2	2.11	8.81	1.89	2.98
Necrotic	0.97	70.89	1.28	1.69	8.73	2.46	1.65	3.82
6hrs	961Cv	961C	188G3v	188G3	189E6v	189E6	32Dv	32D
Live	94.44	56.25	93.62	93.15	88.03	84.71	93.13	88.28
Early apop	0.66	4.86	0.9	0.45	2.6	3.32	0.5	0.56
Late apop	4.46	35.25	4.41	4.65	5.78	8.88	4.64	8.23
Necrotic	0.44	3.65	1.06	1.74	3.59	3.09	1.74	2.93
2hrs	961Cv	961C	188G3v	188G3	189E6v	189E6	32Dv	32D
Live	92.18	91.33	90.33	93.3	85.61	88.13	87.6	83.17
Early apop	1.34	1.2	0.52	0.84	3.19	1.83	0.54	0.44
Late apop	5.78	6.74	6.21	4.33	8.75	7.23	6.96	11.44
Necrotic	0.7	0.73	2.94	1.54	2.45	2.81	4.9	4.95

## Sheet: Figure5f
Figure 5f	Proliferation of the indicated NUP98 fusion post-transduction into hematopoietic progenitor cells.
	Days in culture
Cell # (x10,000) in culture	0	10	20	30	40	50
vector	2	15480	601	4	1.2	1.1
NUP-BPTF PHD; WT	2	1740	60000	2200000	188000000	39600000000
NUP-BPTF PHD; Y10A	2	840	2100	10	2.5	1.05
NUP-BPTF PHD; W23A	2	900	788	3	1.1	1.33
NUP-PHF23	2	3637.5	72750	6500000	2500000000	148000000000
NUP-KDM5A/JARID1A	2	6375	512030	125300000	4800000000	384000000000
SD as below
vector	0	7580	100	2	1	0.3
NUP-BPTF PHD; WT	0	720	18154	814563	19845620	129000230
NUP-BPTF PHD; Y10A	0	285	260	3	1	1
NUP-BPTF PHD; W23A	0	200	80	1	0	0
NUP-PHF23	0	1600	24003	5560000	59101100	34192000000
NUP-KDM5A/JARID1A	0	1012.73	13202	1.14551e+07	7.29351e+08	92113131000

## Sheet: Figure6c
Figure6c	DS induces cell death of NUP98-KDM5A expressing and NUP98-PHF23 expressing but to a lesser degree in NUP98-HOXD13 expressing AML cell lines.
% apoptotic/nectrotic cells
24hrs	Vehicle	0.2µM	0.5µM	1µM	2µM
NJLflag	28.49	92.59	99.18	99.75	99.82
NP23flag	11.94	16.66	83.78	99.66	99.93
188G3	6.47	18.58	26.08	25.91	23.85
189E6	14.48	28.65	58.29	65.54	57.77
M1	10.15	15.81	30.91	91	88.41
